# Supplementary material for: The Issue of “Smart Drugs” on the Example of Modafinil: Toxicological Analysis of Evidences and Biological Samples
Source: J Xenobiot. 2025 Jan 17;15(1):15. doi: 10.3390/jox15010015 (PMC11755661; doi:10.3390/jox15010015)
Supplement: Supplementary file 1 [file jox-15-00015-s001.zip]

Archive with 1 entries (1 files):
- jox-3375146-supplementary.pdf
